# Supplementary material for: Comparative metabolomics analysis reveals alkaloid repertoires in young and mature Mitragyna speciosa (Korth.) Havil. Leaves
Source: PLoS One. 2023 Mar 21;18(3):e0283147. doi: 10.1371/journal.pone.0283147 (PMC10030037; doi:10.1371/journal.pone.0283147)
Supplement: S1 Raw data — (XLSX) [file pone.0283147.s011.xlsx]

## Sheet: Sheet1
RT:m/z values	Metabolite ID	Formula	Compound Class	Database	Error PPM	Y1-A	Y1-B	Y1-C	Y1-D	Y1-E	SD	Mean	CV (%)	Y2-A	Y2-B	Y2-C	Y2-D	Y2-E	SD	Mean	CV (%)	Y3-A	Y3-B	Y3-C	Y3-D	Y3-E	SD	Mean	CV (%)	Y4-A	Y4-B	Y4-C	Y4-D	Y4-E	SD	Mean	CV (%)	Y5-A	Y5-B	Y5-C	Y5-D	Y5-E	SD	Mean	CV (%)	M1-A	M1-B	M1-C	M1-D
1.59min : 332.134m/z	5''-O-beta-D-Glucosylpyridoxine	C14H21NO8	Glucoside	ChEBI	6	283	165	200	253	154	55.7539	211	0.264237	83	130	223	157	203	56.2423	159.2	0.353281	275	322	330	279	353	33.7743	311.8	0.10832	417	467	315	490	446	68.1432	427	0.159586	332	211	425	435	300	92.9425	340.6	0.272879	10568	10990	9880	10995
1.77min : 361.138m/z	3-Methoxytyramine-betaxanthin	C18H20N2O6	Phenol	KEGG	-3.9	514	519	571	862	634	143.699	620	0.231773	936	895	1020	1057	1032	69.0543	988	0.069893	2248	2409	2485	2542	2570	129.007	2450.8	0.0526386	1212	1232	984	1140	940	132.864	1101.6	0.12061	1318	1367	1379	1189	1212	87.855	1293	0.0679466	17895	20269	19058	19010
1.78min : 181.071m/z	Theophylline/ Theobromine/ Paraxanthine	C7H8N4O2	Purine alkaloid	KEGG	-5.5	1920	1965	1835	1181	1745	317.794	1729.2	0.183781	2528	2665	2307	2607	1871.62	322.954	2395.72	0.134804	4461	3423.93	3861	4193	4190	398.034	4025.79	0.0988712	2371	2718	2780	3084	2524	270.782	2695.4	0.100461	2651	3158	2875	2809	3198	233.976	2938.2	0.0796324	14480	14487	14050	14300
1.80min : 258.109m/z	Ismine	C15H15NO3	Phenantridine alkaloid	ChEBI	-13.4	1639	1410	2035	1635	1628	226.259	1669.4	0.135533	1824	1397	1721	1657	1738	162.485	1667.4	0.097448	5232	5452	5381	5381	5237	97.6233	5336.6	0.0182932	4025	4661	4112	4162	4547	283.431	4301.4	0.0658928	3303	3376	3976	4162	3445	389.198	3652.4	0.10656	3434	3991	3758	3503
1.84min : 322.147m/z	Acronycine/ 2-[4-(3,4-Methylenedioxyphenyl)butyl]-4(1H)-quinolinone	C20H19NO3	Unclassified	KEGG	10	0	0	0	0	0	0	0	0	0	0	0	0	0	0	0	0	0	0	0	0	0	0	0	0	0	0	0	0	0	0	0	0	0	0	0	0	0	0	0	0	1277	1081	1001	1010
1.85min : 195.086m/z	Caffeine	C8H10N4O2	Purine alkaloid	KEGG	-8.5	27167	27272	27682	27954	28419	512.12	27698.8	0.0184889	30240	29596	30309	30972	32330	1038.46	30689.4	0.0338378	49133	48558	50792	50728	47500	1420.81	49342.2	0.028795	41981	42092	43771	40476	43221	1273.16	42308.2	0.0300925	44429	41366	42661	44647	47301	2247.08	44080.8	0.0509764	20855	21095	20544	20151
1.85min : 411.147m/z	Edulitine	C22H22N2O6	Quinoline alkaloid	ChEBI	19	41179	39921	42417	41355	40654	921.219	41105.2	0.0224112	40777	40020	43316	41724	41765	1237.87	41520.4	0.0298136	49781	47677	49505	51183	50857	1380.62	49800.6	0.027723	62086	57927	60959	59022	58802	1708.08	59759.2	0.0285827	64142	63648	64561	64584	63131	623.325	64013.2	0.00973744	12173	12529	12734	12276
1.94min : 130.087m/z	L-Pipecolic acid/ D-Pipecolic acid	C6H11NO2	Piperidine alkaloid	ChEBI	5.7	3664	3305	3700	3531	3000	290.638	3440	0.0844878	3823	3677	4135	3333	3808	289.828	3755.2	0.0771804	7374	7490	7116	6817	6407	438.819	7040.8	0.0623251	7360	7264	7438	7351	8084	332.564	7499.4	0.0443454	6121	6667	6091	6854	6341	336.568	6414.8	0.0524675	295	377	436	327
12.57min : 429.244m/z	Nummularine F	C23H32N4O4	Cyclopeptide alkaloid	ChEBI	-13.1	3191	3611	3545	3369	3199	193.096	3383	0.0570783	2840	3276	2927	3563	3264	292.571	3174	0.0921772	2995	2892	3234	3193	3410	204.303	3144.8	0.0649653	3439	3169	3219	3082	3078	147.663	3197.4	0.0461821	3334	3212	3611	3215	3474	172.611	3369.2	0.0512322	3579	2993	3058	2929
2.31min : 193.070m/z	Quinate	C7H12O6	Carboxylic acid	KEGG	-3.4	47011	47733	46394	48640	46201	1005.11	47195.8	0.0212965	60971	62171	66024	62976	62876	1868.46	63003.6	0.0296564	113170	106860	101823	105984	106779	4060.22	106923	0.0379732	85029	78571	88471	88591	81379	4405.58	84408.2	0.0521937	87858	86746	83440	90973	83424	3191.28	86488.2	0.0368985	109355	114287	110266	105950
12.85min : 132.103m/z	6-Deoxyfagomine	C6H13NO2	Piperidine alkaloid	ChEBI	8.3	1704	1911	1842	1672	1954	124.522	1816.6	0.0685469	1754	1743	1747	1589	1782	76.4428	1723	0.0443661	1913	1780	1911	1969	1888	69.4457	1892.2	0.036701	1765	1743	1673	1743	1908	86.4164	1766.4	0.0489223	1923	1834	1891	2046	1819	90.5666	1902.6	0.0476015	1820	2001	1864	1885
2.10min : 261.084m/z	1,2,3,4-Tetrahydro-β-carboline-1,3-dicarboxylic acid	C13H12N2O4	Harmala alkaloid	ChEBI	-11.4	0	0	0	0	0	0	0	0	0	0	0	0	0	0	0	0	0	0	0	0	0	0	0	0	0	0	0	0	0	0	0	0	0	0	0	0	0	0	0	0	3009	3165	3375	2950
4.22min : 161.107m/z	Tryptamine	C10H12N2	Indole alkaloid	KEGG	-2	33435	32998	34686	32617	34143	840.719	33575.8	0.0250394	30750	32040	29549	29316	29177	1218.01	30166.4	0.0403765	69980	67425	68990	72394	72202	2123.37	70198.2	0.0302482	58902	59993	64972	63702	64551	2782.26	62424	0.0445704	53293	54760	52249	58078	57222	2493.91	55120.4	0.0452448	0	0	0	0
4.53min : 372.144m/z	(+)-N-(methoxycarbonyl)-N-norboldine	C20H21NO6	Isoquinoline alkaloid	ChEBI	-0.4	0	0	0	0	0	0	0	0	0	0	0	0	0	0	0	0	0	0	0	0	0	0	0	0	0	0	0	0	0	0	0	0	0	0	0	0	0	0	0	0	5235	5020	5632	5140
4.57min : 369.180m/z	Mitraphylline/Isomitraphylline/ Strictosidine aglycone/ Horhammericine/ Dialdehyde	C21H24N2O4	Indole alkaloid	KNApSAcK, KEGG	5	155	213	166	212	303	58.3584	209.8	0.278162	341	315	311	275	299	24.0666	308.2	0.0780875	652	885	881	989	870	123.456	855.4	0.144325	1022	606	697	652	724	163.805	740.2	0.221299	681	694	589	651	647	40.6177	652.4	0.0622589	3252	3186	3094	3380
4.58min : 205.097m/z	Vasicinol	C11H12N2O2	Quinazoline alkaloid	KEGG	-0.8	5448	5401	5390	5403	5543	63.2811	5437	0.011639	5128	5246	5810	5728	5263	310.656	5435	0.0571584	12252	12307	11654	11964	12116	262.227	12058.6	0.021746	9661	9056	9369	9365	9293	216.209	9348.8	0.0231269	9122	9426	9653	8679	9082	369.948	9192.4	0.040245	3072	3398	2748	2649
4.63min : 321.129m/z	Alangimarine	C19H16N2O3	Isoquinoline alkaloid	KEGG	17.5	959	960	922	784	827	80.4506	890.4	0.0903533	995	970	1023	986	1131	64.4321	1021	0.0631069	1145	1195	1162	1250	1177	40.3572	1185.8	0.0340337	1206	1140	1063	1093	1138	54.2632	1128	0.0481057	1201	1185	1210	1182	1189	11.7601	1193.4	0.00985428	817	1206	1124	784
4.64min : 305.157m/z	Balfourodinium	C17H22NO4	Quinoline alkaloid	KEGG	-16.9	5324	5386	5642	5341	5595	149.544	5457.6	0.027401	6473	6348	7051	6270	7105	398.358	6649.4	0.0599089	6272	6081	5964	6494	6413	221.817	6244.8	0.0355202	6115	6555	7564	6497	6519	541.114	6650	0.0813705	7002	6978	7416	7773	6928	365.915	7219.4	0.050685	6116	5929	5460	5319
4.75min : 355.201m/z	Yohimbine	C21H26N2O3	Indole alkaloid	KEGG	-1.7	11542	10624	11733	12165	11323	568.865	11477.4	0.0495639	11916	13751	12175	13549	12699	813.336	12818	0.0634527	26320	25276	28330	24638	26178	1399.29	26148.4	0.0535135	24403	24744	22939	22666	23964	907.302	23743.2	0.0382131	25813	25663	25444	24943	25967	398.193	25566	0.0155751	23904	23265	22333	22621
4.77min : 327.201m/z	Ajmaline	C20H26N2O2	Indole alkaloids	KEGG	-17.44	3385	3933	3704	3738	3537	208.147	3659.4	0.0568802	4413	4836	4424	4727	4938	239.356	4667.6	0.0512803	4477	4131	4523	4479	4676	199.673	4457.2	0.0447978	4130	4190	4710	4004	4502	290.371	4307.2	0.0674152	5037	4682	4743	4983	4561	202.45	4801.2	0.0421666	3257	3346	3104	2976
4.77min : 344.228m/z	Piperolein B/ Isopiperolein B	C21H29NO3	Piperamide alkaloid	PubChem	17.4	3079	3368	3275	3460	3312	141.268	3298.8	0.0428241	4014	3733	3470	4150	4101	286.566	3893.6	0.0735993	3854	3620	3616	3055	3934	343.695	3615.8	0.0950536	5193	4686	4518	4517	4320	331.703	4646.8	0.071383	4993	4488	5060	4845	5311	303.388	4939.4	0.061422	4319	3287	3285	3079
4.87min : 353.185m/z	Akuammidine	C21H24N2O3	Indole alkaloid	KEGG	-2.7	13657	12344	12989	12783	12549	505.138	12864.4	0.0392664	20811	19990	20454	19270	19932	583.029	20091.4	0.0290188	47642	51031	50385	50947	53017	1932.87	50604.4	0.0381957	54675	52609	53789	53906	54934	910.317	53982.6	0.0168631	46894	44143	48108	48649	47271	1745.93	47013	0.0371373	6846	6525	6736	5854
4.89min : 369.181m/z	Mitraphylline/Isomitraphylline/ Strictosidine aglycone/ Horhammericine/ Dialdehyde	C21H24N2O4	Indole alkaloid	KNApSAcK, KEGG	0.3	475	445	552	470	532	45.1187	494.8	0.0911858	660	641	821	872	727	100.333	744.2	0.13482	1573	1410	1598	1430	1753	139.645	1552.8	0.089931	1362	1545	1418	1489	1505	73.1211	1463.8	0.049953	1156	1178	1342	1444	1192	125.215	1262.4	0.0991881	541	309	511	475
4.90min : 531.233m/z	3-α(S)-Strictosidine	C27H34N2O9	Indole alkaloid	KEGG	-1.3	30336	27100	28342	29908	29961	1368.59	29129.4	0.046983	34110	35222	32281	34760	31848	1503	33644.2	0.0446735	48864	49947	52856	55374	51320	2553.97	51672.2	0.0494264	63834	60823	63666	62199	62045	1249.82	62513.4	0.0199928	48255	42901	48015	48284	45616	2357.27	46614.2	0.0505699	5466	5877	5419	4707
4.91min : 413.205m/z	(-)-Alstolucine A	C23H28N2O5	Indole alkaloid	ChEBI	-9.9	2633	2029	1856	2077	2111	291.903	2141.2	0.136327	3117	3352	2807	3431	3428	267.461	3227	0.0828823	7058	6689	6960	6748	7938	503.523	7078.6	0.0711332	3740	3258	3197	3764	3215	290.533	3434.8	0.0845853	3258	6451	7299	6590	6894	1620.82	6098.4	0.265779	26460	23240	23989	23271.7
4.91min : 431.216m/z	Cinegalline	C23H30N2O6	Quinolizidine alkaloid	KEGG	-3.9	2338	2309	2384	2575	2622	143.085	2445.6	0.0585071	2379	2047	2116	2319	2881	327.992	2348.4	0.139666	4955	4713	4401	4902	5076	263.122	4809.4	0.05471	5028	4004	4025	3985	5328	651.509	4474	0.145621	5711	4973	5615	4819	6448	651.358	5513.2	0.118145	4963	4897	5229	4756
4.97min : 399.192m/z	Isospeciofoleine/ Javaphylline	C22H26N2O5	Indole alkaloid	PubChem, KnapSack	2.2	1799	1972	1897	1864	2016	86.147	1909.6	0.0451126	2129	2110	2404	2169	2704	253.221	2303.2	0.109943	3744	3361	2926	3134	3823	385.418	3397.6	0.113438	2835	2396	2694	3193	3038	308.991	2831.2	0.109138	2968	2611	2478	2715	2708	179.748	2696	0.0666723	1798	1399	1670	1709
4.99min : 369.182m/z	Mitraphylline/Isomitraphylline/ Strictosidine aglycone/ Horhammericine/ Dialdehyde	C21H24N2O4	Indole alkaloid	KNApSAcK, KEGG	3	723	462	702	814	552	141.311	650.6	0.217201	776	843	896	664	837	88.6775	803.2	0.110405	2469	2193	2467	1699	2523	344.379	2270.2	0.151696	2256	2394	2120	2172	2391	124.759	2266.6	0.0550423	2124	1898	2315	2055	2131	150.404	2104.6	0.0714643	738	497	566	842
5.02min : 319.172m/z	Eseramine	C16H22N4O3	Indole alkaloid	KEGG	-14	2009	2181	2301	2224	2049	121.739	2152.8	0.056549	3625	2999	3590	3369	3837	317.874	3484	0.0912383	2965	3245	3028	3408	3287	184.912	3186.6	0.0580279	3356	3476	3596	3368	3510	100.654	3461.2	0.0290806	4054	3839	4139	4368	4078	189.716	4095.6	0.046322	2691	2387	2304	2294
5.06min : 401.207m/z	Speciofoline	C22H28N2O5	Indole alkaloid	Pubchem	-0.2	24528	24119	24641	25176	25017	417.618	24696.2	0.0169102	35096	35664	37098	34971	36016	855.571	35769	0.0239193	83204	80520	79345	78278	76974	2372.93	79664.2	0.0297867	71554	71993	67862	71809	70807	1705.99	70805	0.0240942	64438	65142	61180	65281	67215	2196.89	64651.2	0.0339806	26851	27839	27468	25415
5.18min : 165.055m/z	Caffeic aldehyde	C9H8O3	Phenylpropanoid	KEGG	2.3	9955	10533	11477	10893	10108	615.899	10593.2	0.0581409	16452	16719	16229	17205	18054	725.154	16931.8	0.0428279	20587	21214	19580	21405	20978	723.142	20752.8	0.0348455	24230	26844	25613	26109	24784	1038.54	25516	0.0407015	24540	25012	24841	23638	24569	530.526	24520	0.0216364	31504	32493	32809	32092
5.18min : 225.075m/z	Sinapate	C11H12O5	Phenylpropanoid	KEGG	-3.3	1404	1099	1432	1527	1378	160.572	1368	0.117377	1621	1872	1674	2153	2050	230.668	1874	0.123088	3243	3280	3493	3449	3346	107.087	3362.2	0.0318504	3355	3488	4007	3144	3559	319.325	3510.6	0.0909602	3329	2628	2946	3087	2451	352.142	2888.2	0.121924	31138	33034	31677	30885
5.11min : 385.212m/z	Isorynchophylline/ Corynoxine/ Corynoxine B	C22H28N2O4	Indole alkaloid	ChEBI	-0.5	35627	31000	35073	35196	35236	1926.62	34426.4	0.0559635	47220	46587	45240	47327	49439	1519.87	47162.6	0.0322262	112056	113410	108823	111131	107566	2380.17	110597	0.0215211	110804	114148	112191	110623	106776	2706.9	110908	0.0244066	93744	98321	92116	97572	98485	2923.91	96047.6	0.0304424	94693	97414	90546	87790
5.13min : 399.193m/z	Isospeciofoleine, Javaphylline	C22H26N2O5	Indole alkaloid	PubChem, KnapSack	4	1419	1315	1705	1984	1873	286.999	1659.2	0.172974	2349.74	2408	2436	2544	2290	95.6135	2405.55	0.0397471	4398	3987	4049	4553	4152	240.012	4227.8	0.0567699	2207	2375	2951	3082	2901	386.636	2703.2	0.143029	3970	3876	3599	4211	3721	235.485	3875.4	0.0607641	2715	2654	2385	2907
5.18min : 243.085m/z	Lumichrome	C12H10N4O2	Pyrazine alkaloid	KEGG	-10.9	2631	2919	2818	2890	3142	184.465	2880	0.0640505	4553	5108	4598	5097	4262	369.17	4723.6	0.0781543	8796	9079	8293	8558	8655	290.63	8676.2	0.0334974	7225	7570	7936	7205	7658	308.562	7518.8	0.0410388	6795	6115	7322	6680	7061	453.902	6794.6	0.0668034	60159	63105	61842	60840
5.18min : 569.312m/z	Ceanothine E/ Adouetine Y	C34H40N4O4	Unclassified	ChEBI	0	997	712	1043	992	946	130.922	938	0.139575	1150	1104	1245	1554	1400	185.752	1290.6	0.143927	1184	1049	1007	1393	1234	154.251	1173.4	0.131456	1499	1554	1025	1262	1723	272.361	1412.6	0.192808	1533	1301	1380	1654	1458	136.487	1465.2	0.0931525	1190	1198	1181	1185
5.18min : 399.229m/z	Speciogynine	C23H30N2O4	Indole alkaloid	KNApSAcK	2.9	0	0	0	0	0	0	0	0	0	0	0	0	0	0	0	0	0	0	0	0	0	0	0	0	0	0	0	0	0	0	0	0	0	0	0	0	0	0	0	0	15726	15034	15397	15495
5.18min : 415.223m/z	7-hydroxymitragynine	C23H30N2O5	Indole alkaloid	PubChem	0.6	13774	14676	15451	15529	15102	717.268	14906.4	0.0481181	17020	18325	18403	17708	17819	557.076	17855	0.0312	44021	43277	45422	46059	45999	1246.48	44955.6	0.027727	44449	47519	46949	44993	44394	1468.98	45660.8	0.0321715	45195	41181	39618	41787	41899	2036.41	41936	0.0485599	67606	69144	70352	70595
5.27min : 389.144m/z	Secologanin	C17H24O10	Terpenoid	KEGG	0	47163	45927	50629	50422	49250	2063.88	48678.2	0.0423984	77099	74093	76939	76101	80087	2162.71	76863.8	0.0281369	93343	97362	88021	96701	100031	4615.02	95091.6	0.0485323	95349	104895	108036	105732	102076	4888.02	103218	0.0473565	98591	97352	96118	98479	100347	1572.55	98177.4	0.0160174	61203	61130	60800	56369
5.20min : 353.185m/z	Ajmalicine1	C21H24N2O3	Indole alkaloid	KEGG	-2.7	4525	3694	4373	4349	3872	358.602	4162.6	0.0861485	4867	5466	5058	5368	4448	409.197	5041.4	0.0811672	8118	9159	9599	8987	9628	614.073	9098.2	0.0674939	8822	9323	8843	8709	8559	286.844	8851.2	0.0324073	7467	7879	9247	8331	8658	688.426	8316.4	0.0827793	2501	2604	2391	2716
5.21min : 385.214m/z	Rynchophylline	C22H28N2O4	Indole alkaloid	KEGG	4.7	474533	460255	479146	485967	492893	12368.6	478559	0.0258456	554656	529132	545755	545007	552104	9943.86	545331	0.0182345	882356	905386	896521	912170	914512	13107	902189	0.014528	924930	924503	923472	918188	912335	5392.63	920686	0.00585719	891298	911686	900061	914418	890691	11107.8	901631	0.0123196	54072	56067	54966	54049
5.31min : 369.218m/z	Corynantheidine	C22H28N2O3	Indole alkaloid	ChEBI	2	958683	942464	941814	944390	923209	12622.6	942112	0.0133982	939344	923717	935456	926321	923357	7306.97	929639	0.00786001	1050452	1059883	1056605	1063075	1061448	4992	1.05829e+06	0.00471703	1044483	1053187	1061837	1043819	1057514	7935.25	1052168	0.00754181	1032148	1036789	1037288	1048227	1042537	6156.83	1.0394e+06	0.00592346	74154	74538	69717	67311
5.31min : 383.196m/z	Akuammine/ Aricine/ Cabucine/ Lochnerinine	C22H26N2O4	Indole alkaloid	KEGG	-1.3	57547	54000	59427	54382	52732	2770.57	55617.6	0.0498145	69739	70137	70782	68592	66940	1511.73	69238	0.0218338	138613	140217	130261	139928	141880	4576.92	138180	0.033123	147527	156893	148774	152389	145426	4515.46	150202	0.0300626	135103	125072	130614	133211	134608	4105.71	131722	0.0311696	10186	9621	10066	9210
5.34min : 365.186m/z	11-Methoxy-vinorine	C22H24N2O3	Indole alkaloid	KEGG	0.1	106959	99580	104600	107015	99794	3694.27	103590	0.0356626	112385	105840	110312	114363	113266	3361.17	111233	0.0302173	179956	182835	168383	170815	175506	6046.88	175499	0.0344554	204635	227437	210850	216344	198258	11184.3	211505	0.0528796	190527	186222	182363	185257	176042	5364.11	184082	0.0291398	957	791	766	867
5.38min : 335.174m/z	Strychnine/ Vinorine	C21H22N2O2	Unclassified	KEGG	-4.2	1073	832	899	937	1226	156.988	993.4	0.158031	1241	1002	1174	1263	1151	102.736	1166.2	0.0880947	1568	1334	1255	1706	1422	181.301	1457	0.124434	1089	1258	1557	1222	1317	171.797	1288.6	0.133321	1574	1767	1595	1812	1258	218.226	1601.2	0.136289	1440	1413	1487	1322
5.39min : 238.141m/z	Anhalonine/ Pellotine/ Gigantine/ O-7-Angelylheliotridine	C13H19NO3	Unclassified	KEGG	-11.6	1162	1205	1406	1336	1175	108.276	1256.8	0.0861522	1284	1464	1574	1425	1526	111.157	1454.6	0.0764173	2038	1320	1971	1898	2080	310.419	1861.4	0.166766	1985	1926	1959	1941	2082	61.8409	1978.6	0.0312549	1985	2307	2220	2242	1981	153.096	2147	0.0713071	2689	2840	2507	2875
5.35min : 353.185m/z	Ajmalicine2	C21H24N2O3	Indole alkaloid	KEGG	-2.7	2700	3051	2685	2528	2675	193.501	2727.8	0.0709367	3368	2643	3281	3328	2897	318.814	3103.4	0.102731	4674	4888	5273	4900	4989	216.93	4944.8	0.0438704	5318	4662	5683	5466	5286	380.908	5283	0.0721007	4850	4533	5218	4712	4722	255.977	4807	0.0532508	0	0	0	0
5.37min : 397.213m/z	Paynantheine	C23H28N2O4	Indole alkaloid	PubChem, KnapSack, Avula et al. (2015)	2.1	489605	487804	515155	515556	489568	14458.7	499538	0.0289442	569490	521997	564423	580060	576728	23472.5	562540	0.0417259	815341	774353	770555	774534	786437	18380.3	784244	0.0234369	653185	662115	666796	655043	657525	5525.08	658933	0.00838489	751826	757841	780632	765534	771272	11268.3	765421	0.0147218	618246	647406	632208	631482
5.50min : 139.040m/z	3,4-Dihydroxybenzaldehyde	C7H6O3	Phenolic aldehyde	KEGG	7.4	24808	25164	24686	26641	25448	781.911	25349.4	0.0308453	23252	24202	24200	25024	25795	960.177	24494.6	0.0391996	31524	32283	32553	31790	30422	827.469	31714.4	0.0260913	35180	36109	35601	34261	35880	727.841	35406.2	0.0205569	32822	33493	34334	33915	33358	572.726	33584.4	0.0170533	43288	42369	41883	38703
5.50min : 291.087m/z	Epicathecin	C15H14O6	Flavonoid	Pubchem	2.4	260374	260335	258506	262691	258364	1759.8	260054	0.00676704	244141	244935	257304	255423	253864	6149.13	251133	0.0244855	311721	315150	299347	301140	290883	9813.3	303648	0.032318	371619	361701	364107	359839	363727	4487.13	364199	0.0123206	314282	340146	340777	347262	338207	12681.6	336135	0.0377278	457844	454392	450054	420135
5.39min : 367.203m/z	Hirsuteine	C22H26N2O3	Indole alkaloid	KEGG	3.8	1002055	981533	1004597	992566	972488	13612.9	990648	0.0137414	1019349	1009291	1006544	1021605	1023417	7616.79	1.01604e+06	0.00749653	1091466	1078721	1073283	1080113	1071655	7799.67	1.07905e+06	0.00722829	1121863	1118167	1099256	1112031	1096999	11129.3	1.10966e+06	0.0100295	1082740	1066252	1092218	1070134	1090071	11663.6	1080283	0.0107968	13570	14240	14613	14668
5.46min : 399.230m/z	Mitragynine	C23H30N2O4	Indole alkaloid	KEGG	2.9	1223137	1229141	1229788	1231157	1224412	3530.91	1227527	0.00287644	1235608	1233493	1238267	1232523	1233283	2330.81	1.23463e+06	0.00188786	1246371	1249835	1248366	1249082	1248277	1290.01	1.24839e+06	0.00103334	1248225	1248492	1244339	1246893	1242455	2610.15	1.24608e+06	0.00209468	1249624	1250494	1248093	1249319	1245754	1836.67	1.24866e+06	0.00147092	1239556	1239654	1241866	1239154
5.62min : 303.050m/z	Quarcetin/ 6-Hydroxykaempferol/ Robinetin/ Morin/ 8-Hydroxykaempferol	C15H10O7	Flavonoid	KEGG	0.2	7625	8134	7296	7995	8384	429.42	7886.8	0.054448	9173	9943	9237	9006	9580	374.112	9387.8	0.0398509	12585	11978	11614	12335	12701	447.509	12242.6	0.0365534	6683	6542	6311	6428	6705	167.683	6533.8	0.025664	14297	13952	13340	15426	13486	832.704	14100.2	0.0590562	31965	32148	31491	30502
5.62min : 611.162m/z	Rutin	C27H30O16	Flavonoid	KEGG	2.2	67226	64547	67309	68163	62382	2401.48	65925.4	0.0364272	74626	77989	78498	75302	76903	1672.18	76663.6	0.021812	98077	93289	99389	95791	101182	3086.31	97545.6	0.0316396	53299	54096	52867	55032	54626	899.99	53984	0.0166714	114561	113177	105122	116483	111662	4337.64	112201	0.0386595	244697	250707	242193	238981
5.73min : 579.150m/z	Procyanidin B4/ Procyanidin B5	C30H26O12	Flavonoid	KEGG	0.5	21287	19120	19661	20978	20636	913.899	20336.4	0.0449391	21275	20533	21704	21043	18996	1047.29	20710.2	0.0505689	40053	40562	41486	41323	39122	968.457	40509.2	0.0239071	38990	38517	39032	38983	39500	348.068	39004.4	0.00892381	38771	35371	36164	36773	34527	1608.76	36321.2	0.0442925	62106	63253	62056	61163
5.75min : 287.055m/z	2''-Hydroxygenistein/ Orobol	C15H10O6	Flavonoid	KEGG	-0.04	7015	7247	7031	6627	8090	544.381	7202	0.0755875	6988	7298	7667	7319	6987	282.29	7251.8	0.0389269	9872	10267	10018	9624	10073	240.02	9970.8	0.0240723	7891	8104	8029	8594	9311	581.138	8385.8	0.0693003	11358	11304	10973	10723	11054	258.363	11082.4	0.0233129	11950	11103	10829	11146
5.75min : 595.166m/z	Isoorientin 2''-O-rhamnoside	C27H30O15	Flavonoid	KEGG	0.4	44748	41016	42338	42571	42008	1371.36	42536.2	0.0322399	39892	41968	45206	41902	38834	2438.75	41560.4	0.0586797	54819	56166	54862	57413	54237	1281.51	55499.4	0.0230906	47672	49126	47710	47593	46837	829.489	47787.6	0.0173578	63848	61547	60050	60923	61665	1407.23	61606.6	0.0228421	71201	69799	71337	69246
5.86min : 303.050m/z	Quarcetin/ 6-Hydroxykaempferol/ Robinetin/ Morin/ 8-Hydroxykaempferol	C15H10O7	Flavonoid	KEGG	0.2	2719	2934	2670	2609	2659	126.81	2718.2	0.0466521	4324	4202	3769	3842	4239	251.471	4075.2	0.0617077	5110	5502	5428	5176	5811	280.285	5405.4	0.0518528	1594	1658	1561	1553	1242	161.68	1521.6	0.106256	4965	5461	5245	5087	4956	212.907	5142.8	0.041399	27588	28537	25426	28604
5.86min : 465.104m/z	Myricitrin/ Bracteatin 6-O-glucoside	C21H20O12	Flavonoid	KEGG	2.7	8223	8341	8456	8058	8601	208.987	8335.8	0.0250711	12401	12585	12875	12444	11938	340.375	12448.6	0.0273425	16720	16859	16655	17622	15971	589.034	16765.4	0.0351339	3717	3812	3767	3690	3808	54.3111	3758.8	0.0144491	14083	14329	14880	15077	14995	440.507	14672.8	0.030022	85444	87049	79416	85191
5.91min : 495.224m/z	Soularubinone/ Glaucarubinone	C25H34O10	Terpenoid	KEGG	3.1	40236	42556	39708	42785	42946	1545.91	41646.2	0.0371201	25169	28550	27551	28888	27899	1463.08	27611.4	0.0529881	1041	1275	1337	1229	1333	121.408	1243	0.0976737	6073	6145	7075	6440	5443	593.556	6235.2	0.0951943	2348	2049	2224	2285	2180	113.387	2217.2	0.0511399	0	0	0	0
5.99min : 469.331m/z	3-Oxoglycyrrhetinate	C30H44O4	Terpenoid	KEGG	-0.5	13763	14071	14140	14105	12264	799.437	13668.6	0.0584872	17938	19234	18558	19538	19753	747.384	19004.2	0.0393273	51838	54852	50963	57873	58607	3443.54	54826.6	0.0628078	54948	58656	56794	55272	56072	1476.46	56348.4	0.0262023	43713	43737	47236	45971	45999	1552.71	45331.2	0.0342525	67670	71922	63835	69550
5.99min : 487.342m/z	Glabric acid	C30H46O5	Terpenoid	KEGG	0.4	10241	10379	11296	11176	10109	553.831	10640.2	0.0520508	14931	15408	14295	15542	16200	711.221	15275.2	0.0465605	43247	43822	39800	43124	43845	1690.86	42767.6	0.039536	41504	44138	43238	43096	39574	1799.71	42310	0.0425364	34975	30672	33457	33766	34267	1643.76	33427.4	0.0491739	53154	55256	47964	53981
5.53min : 397.211m/z	Isopaynantheine	C23H28N2O4	Indole alkaloid	PubChem, KnapSack, Avula et al. (2015)	-3	1143629	1153966	1157597	1164756	1159297	7860.55	1155849	0.00680067	1167732	1155893	1165918	1158268	1164215	5087.12	1.16241e+06	0.00437637	1211651	1204502	1207369	1208673	1206575	2652.59	1207754	0.0021963	1197689	1197958	1206365	1193990	1209191	6426.99	1.20104e+06	0.00535119	1192488	1201523	1199884	1205109	1194023	5264.62	1.19861e+06	0.00439229	386834	400337	391076	371259
6.05min : 449.108m/z	Carthamone	C21H20O11	Flavonoid	KEGG	0.4	5719	5305	4938	5641	5322	311.155	5385	0.0577818	6176	6521	6961	6527	6559	278.496	6548.8	0.0425263	7356	6814	6995	6992	7341	238.8	7099.6	0.0336357	3975	4231	4242	4232	4053	124.223	4146.6	0.0299577	7910	8129	7506	8118	8259	295.197	7984.4	0.0369717	26647	27423	26114	25037
6.20min : 453.118m/z	Cinchonain 1a	C24H20O9	Flavonoid	KEGG	0	0	0	0	0	0	0	0	0	0	0	0	0	0	0	0	0	0	0	0	0	0	0	0	0	0	0	0	0	0	0	0	0	0	0	0	0	0	0	0	0	5694	6575	6356	5930
6.21min : 257.166m/z	Huperzine B/ Chanoclavine-I/ Fumigaclavine B	C16H20N2O	Unclassified	KEGG	4.5	939	735	706	770	700	98.4657	770	0.127878	765	643	777	835	946	110.355	793.2	0.139126	646	756	847	717	712	73.7516	735.6	0.10026	813	822	974	858	664	111.082	826.2	0.134449	989	782	831	804	959	94.4166	873	0.108152	891	951	986	778
6.42min : 163.039m/z	Umbelliferone	INTERNAL STANDARD				124393	137195	124373	128474	136800	6386.18	130247	0.0490313	138725	141407	134334	137525	134103	3079.52	137219	0.0224424	123920	130725	123776	120042	127352	4044.16	125163	0.0323112	142702	142362	131975	118842	124636	10597.3	132103	0.0802199	119782	143895	135453	128021	128868	9016.18	131204	0.0687189	112178	115374	122047	110298
6.45min : 469.331m/z	Fatsicarpain C	C30H44O4	Terpenoid	ChEBI	-0.5	6338	7100	6911	7019	6892	299.445	6852	0.0437019	8260	7934	7810	8403	8179	241.778	8117.2	0.0297859	20299	19750	20608	20352	20887	422.278	20379.2	0.020721	25341	23984	22695	21504	20755	1851.73	22855.8	0.081018	23518	22940	23483	24181	23522	439.975	23528.8	0.0186994	30719	31806	31943	29013
5.55min : 395.196m/z	Brucine	C23H26N2O4	Indole alkaloid	KEGG	-1.4	72593	78463	78794	79884	77426	2843.69	77432	0.036725	77447	75358	78695	79340	77576	1520.08	77683.2	0.0195677	118986	116538	114402	113387	113885	2317.87	115440	0.0200786	151613	146487	149223	145452	142664	3451.21	147088	0.0234636	109387	110555	107019	110029	107997	1462.62	108997	0.0134188	7331	6606	6932	7032
7.63min : 597.293m/z	Guattegaumerine/ Dipiperamide D/ Berbamunine	C36H40N2O6	Unclassified	KEGG	-4.8	1608	1555	1447	1506	1448	69.6757	1512.8	0.0460574	1443	1512	1584	1619	1568	68.9543	1545.2	0.0446249	1529	1569	1879	1409	1645	174.755	1606.2	0.1088	1157	1478	1291	1218	1672	210.565	1363.2	0.154464	1414	1247.23	1325	1534	1486	116.729	1401.25	0.0833038	1480	1494	1532	1486
7.77min : 225.195m/z	Anapheline/ Cuscohygrine	C13H24N2O	Unclassified	KEGG	-5.1	1649	1444	2291	1873	1660	321.78	1783.4	0.180431	1957	1896	2267	1970	1918	151.299	2001.6	0.0755889	1858	1809	1754	1867	1933	67.0276	1844.2	0.0363451	2556	2291	2385	2483	2369	103.538	2416.8	0.0428411	2281	2715	2361	2233	2377	189.148	2393.4	0.0790288	3124	3610	3116	3720
5.99min : 528.367m/z	Daphniphylline	C32H49NO5	Terpenoid alkaloid	ChEBI	-2.6	307	255	188	368	209	73.3778	265.4	0.27648	274	213	459	392	438	107.003	355.2	0.301248	813	996	945	1006	1021	84.9924	956.2	0.0888855	931	893	500	659	778	176.6	752.2	0.234779	608	676	604	731	844	99.5982	692.6	0.143803	1034	1038	954	1036
7.86min : 415.213m/z	Magnoshinin	C24H30O6	Phenylpropanoid	KEGG	3.6	4295	5047	5445	4448	4570	474.673	4761	0.0997003	4893	5206	4784	4487	5442	371.485	4962.4	0.07486	4154	4286	4403	4600	4223	175.028	4333.2	0.0403923	5458	5897	7138	7340	5137	993.932	6194	0.160467	7564	7515	7369	6659	6806	420.323	7182.6	0.0585196	2988	3334	3647	3303
7.58min : 180.103m/z	Salsolinol	C10H13NO2	Isoquinoline alkaloid	KEGG	6.1	1682	1747	1826	1968	1839	107.686	1812.4	0.0594163	1735	1581	1983	1659	1567	169.352	1705	0.0993265	2434	2512	2259	2457	2409	94.7402	2414.2	0.0392429	3538	3182	3436	3468	3630	167.694	3450.8	0.0485956	2694	2477	2169	2373	2180	219.411	2378.6	0.0922439	1979	2048	1982	2039
7.84min : 611.305m/z	Isoliensinine/ Liensinine	C37H42N2O6	Isoquinoline alkaloid	ChEBI	-10.7	3124	3199	3441	3342	3006	172.59	3222.4	0.0535595	3170	2931	3236	3271	3233	137.505	3168.2	0.0434017	3236	3276	3158	3161	3156	55.3606	3197.4	0.0173143	2288	2487	2512	2766	2522	169.832	2515	0.0675277	2649	2538	2796	2503	2407	149.189	2578.6	0.0578565	2667	2846	2350	2811
7.94min : 399.230m/z	Speciociliatine	C23H30N2O4	Indole alkaloid	KNApSAcK	5.4	632	671	743	708	633	48.2525	677.4	0.0712319	742	864	741	781	723	56.5482	770.2	0.0734202	1249	1189	985	1232	1073	113.03	1145.6	0.0986645	1403	1174	1382	1333	1072	143.686	1272.8	0.11289	1431	1365	1452	1259	1308	81.225	1363	0.0595928	1622	1545	1641	1503
8.02min : 194.117m/z	Salsoline/ Heliamine	C11H15NO2	Isoquinoline alkaloid	ChEBI	-2.9	14293	14047	14827	15872	14939	705.903	14795.6	0.0477103	14099	13967	16064	14244	14583	854.64	14591.4	0.0585715	19095	18453	18725	18968	18727	248.197	18793.6	0.0132065	24846	24652	24647	26004	25164	566.733	25062.6	0.0226127	18556	18490	19837	19569	19703	653.638	19231	0.0339888	14147	12976	13541	13574
8.07min : 625.321m/z	Dauricine/ Neferine	C38H44N2O6	Isoquinoline alkaloid	KEGG	-9.9	4067	3854	3700	4199	4315	250.493	4027	0.0622033	4559	3768	4371	4645	4168	350.561	4302.2	0.081484	4008	3957	4459	4197	4405	226.325	4205.2	0.0538204	2559	2702	3019	3011	2761	200.716	2810.4	0.0714189	2956	2982	3212	2993	3019	102.914	3032.4	0.0339381	3274	2707	3290	3228
8.37min : 288.253m/z	Prosopinine	C16H33NO3	Piperidine alkaloid	KEGG	-1.1	6247	6692	6609	6407	6668	191.443	6524.6	0.0293417	6775	7112	6716	6533	5792	490.546	6585.6	0.0744877	7123	6095	6599	6536	7352	499.687	6741	0.0741266	8497	8726	8102	7712	8840	465.942	8375.4	0.0556322	7156	8158	7429	8287	7998	489.07	7805.6	0.0626563	8359	7904	7623	8305
8.38min : 351.171m/z	4,21-Dehydrogeissoschizine/ Perakine/ Vomilenine/ Polyneuridine aldehyde/ 19-epi-Cathenamine/ Cathenamine	C21H22N2O3	Indole alkaloid	KEGG	1.9	341821	345625	350795	358734	354668	6786.05	350329	0.0193705	189446	195538	197528	199118	190386	4300.97	194403	0.0221239	5489	4878	5024	5438	5557	305.154	5277.2	0.0578249	60992	57497	59773	58446	60079	1383.57	59357.4	0.0233092	24557	26166	23411	25437	25144	1033.95	24943	0.0414524	0	0	0	0
8.53min : 349.155m/z	Alstonine	C21H20N2O3	Indole alkaloid	KEGG	0.9	61394	60266	63748	60845	58572	1881.39	60965	0.0308602	31483	32882	32497	33193	30521	1099.61	32115.2	0.0342395	0	0	0	0	0	0	0	0	6820	7296	7133	7045	7343	209.896	7127.4	0.0294492	3673	4374	3749	4053	3853	281.275	3940.4	0.0713824	0	0	0	0
8.53min : 381.182m/z	Vomicine	C22H24N2O4	Indole alkaloid	KEGG	2.9	554745	547923	579437	562791	554874	12096.7	559954	0.021603	305121	318755	311650	312126	300212	7116.7	309573	0.0229888	9031	9551	9229	10021	10898	744.86	9746	0.0764273	70171	64403	65107	66237	66516	2229.5	66486.8	0.0335329	33853	33854	33291	36454	35688	1364.29	34628	0.0393985	1493	1423	1321	1247
9.37min : 605.416m/z	Papyriferic acid	C35H56O8	Terpenoid	ChEBI	18.5	1027	997	1039	840	1005	80.9185	981.6	0.0824353	1142	1130	1012	720	1118	177.873	1024.4	0.173636	1178	1221	1137	1406	1505	158.424	1289.4	0.122867	1536	1604	1705	1599	1485	82.6964	1585.8	0.0521481	1985	1852	1579	1621	1690	169.562	1745.4	0.097148	1518	1299	1613	1484
8.60min : 484.384m/z	Spirolucidine/ Oxolucidine B	C30H49N3O2	Quinoline alkaloid	KEGG	-11.9	10971	8533	8774	7696	7402	1403.62	8675.2	0.161796	13393	11591	11019	11780	11322	924.388	11821	0.0781988	11492	11898	11638	13079	13506	909.867	12322.6	0.0738373	12644	14300	10371	12187	11378	1468.45	12176	0.120602	11477	14002	15186	13533	13072	1356.54	13454	0.100828	8095	9466	8560	7911
8.97min : 487.325m/z	Hovenine A	C27H42N4O4	Peptide alkaloid	ChEBI	-6	14945	14728	15885	15635	13918	779.698	15022.2	0.0519031	23487	20976	21866	21310	20927	1059.94	21713.2	0.0488153	24147	21709	21923	23954	27433	2303.95	23833.2	0.0966697	30214	32258	30128	30288	28317	1395.15	30241	0.0461344	31583	33794	35119	35521	35332	1647.74	34269.8	0.0480814	23917	22196	22040	24361
9.38min : 501.340m/z	Adouetine X/ Frangulanine	C28H44N4O4	Cyclopeptide alkaloid	KEGG	-7	50854	48036	49745	51653	48690	1490.91	49795.6	0.0299406	67180	63908	63286	64464	66344	1656.02	65036.4	0.025463	75379	74702	75971	83013	89286	6332.84	79670.2	0.0794882	102263	107235	105134	102078	103358	2172.19	104014	0.0208837	118271	117025	104619	119635	115214	6001.73	114953	0.0522104	77785	73834	78551	74323
9.68min : 250.088m/z	Dubamine	C16H11NO2	Quinoline alkaloid	KEGG	7	889	677	770	973	872	114.576	836.2	0.13702	941	1095	937	1048	759	129.596	956	0.13556	850	895	919	775	1088	115.876	905.4	0.127983	1124	1110	1085	1034	989	56.0919	1068.4	0.0525008	910	1004	1187	1057	1059	100.495	1043.4	0.0963152	785	759	1070	865
[truncated: 36 more columns]
