# Supplementary material for: Comparative metabolomics analysis reveals alkaloid repertoires in young and mature Mitragyna speciosa (Korth.) Havil. Leaves
Source: PLoS One. 2023 Mar 21;18(3):e0283147. doi: 10.1371/journal.pone.0283147 (PMC10030037; doi:10.1371/journal.pone.0283147)
Supplement: S1 Data — (XLSX) [file pone.0283147.s012.xlsx]

## Sheet: Sheet1
Species	Mitragyna speciosa (Korth.) Havil
Organ	Leaf
Age	Young; mature
Supplier	Centre for Drug Research (CDR), Universiti Sains Malaysia (USM)
Voucher specimen number	11869
Metabolism quenching method	Freezing with liquid N2
Harvest method	The leaves were flash-frozen using liquid nitrogen
Sample storage	The leaves were stored in - 80°C
Replicate sampling and analyses	n=2 or 3 for young (pooled); n=1 for mature
Tissue harvesting method	Leaves were immediately placed in liquid nitrogen
Tissue processing method	Leaves were pulverised using mortar and pestle until it becomes fine powder, weighed and put into separate Falcon tubes
Storage condition prior to extraction or further processing	- 80°C
Extraction method	100 mg of powdered samples were immersed in freshly made ice-cold methanol (5mL), vortexed, and incubated for 8 hours on dry ice before being incubated overnight in a high-capacity incubator shaker at 20°C. The mixtures were then centrifuged for 10 minutes in 4°C and 6,000 rpm.
Extract clean up and/or additional manipulation	After centrifugation, 0.2 µm polytetrafluoroethylene (PTFE) syringe filter was used to filter the supernatant. The extracts were spiked with an internal standard (100 ppm of umbelliferone)
Extract storage	- 80°C
Chromatography instrument description	LC, UltiMate 3000 UHPLC system (Dionex)
Separation column	Thermo Scientific C18 column (AcclaimTM Polar Advantage II, 3 x 150 mm, 3 µm particle size)
Separation parameter	Gradient elution was performed at 0.4ml/min and 40oC using H2O + 0.1% Formic Acid (A) and 100% ACN (B) with 15 minutes total run time. The injection volume of sample was 1ul. The gradient started at 5% B (0-0.5min); 90% B (0.5-6min); 90% B (6-10min); 5% B (10-12min) and 5% B (12-15min).
Instrument description	micrOTOF-Q III Bruker Daltonic
Sample introduction and delivery	LC
Ionization source	ESI positive. Capillary voltage: 4500 V; nebulizer pressure: 1.2 bar; drying gas: 8 L/min at 200°C.
Mass analyser description and acquisition mode	quadrupole-time-of-flight
Data acquisition parameters	MS: mass range of scan spectra from 50 to 1000 m/z; MS/MS
Data file format	.d format (DataAnalysis 4.1); .xlsx (ProfileAnalysis 2.1)
Data processing software	Compass DataAnalysis version 4.1 (Bruker Daltonik GmbH) and ProfileAnalysis version 2.1 (Bruker Daltonic, Germany)
Data processing parameters	Find molecular features (FMF) algorithm and retention time alignment was used to perform advanced bucketing to attain relevant metabolite features (RT:m/z value)
Statistics	Principal component analysis (PCA) and partial least squares discriminate analysis (PLS-DA) were performed on normalized data sets with SIMCA-P 14.1 (Umetrics, Sweden); peak intensity data normalisation by reference feature (internal standard), log transformation, and Pareto scaling, along with fold change (FC) analysis and t-test were performed using MetaboAnalyst 5.0.
Metabolite identification	reference to authentic standards, previous literature, public databases (METLIN, MetFrag, MassBank, KNApSAcK)
